# Supplementary material for: Rediscovery of mononuclear phagocyte system blockade for nanoparticle drug delivery
Source: Nat Commun. 2024 May 22;15:4366. doi: 10.1038/s41467-024-48838-5 (PMC11111695; doi:10.1038/s41467-024-48838-5)
Supplement: Supplementary file 3 — Supplementary Data 1 [file 41467_2024_48838_MOESM3_ESM.xlsx]

## Sheet: Supplementary Dataset 1
Number	Year	DOI	Type	Type of blocking particles	Size of blocking particles	Dose of blocking particles	Type of tracer particles	Size of tracer particles	Dose of tracer particles	Time between injections	Blood t1/2 increase	Blood AUC increase	Tumour delivery increase	Targeting	Tumour properties	Animal	Immunodeficiency	t1/2 from	t1/2 to	Liver delivery decrease	Spleen delivery decrease	Lung delivery increase
1	2014	10.1016/j.nantod.2014.12.003	nanoparticles	Liposome	0.3–3 μm	376 mg/kg	Iron oxide	25 nm	10 mg Fe/kg	1.5 h	-	4.967	1.33	non-targeted	LNCaP, xenograft	Mice	Athymic nude	-	-	1.44	1.73	1.44
				Liposome	0.3–3 μm	376 mg/kg	Iron oxide, targeted	25 nm	10 mg Fe/kg	1.5 h	-	-	1.93	targeted	LNCaP, xenograft	Mice	Athymic nude	-	-	1.48	1.58	1.39
				Iron oxide	25 nm	10 mg Fe/kg	Iron oxide	25 nm	10 mg Fe/kg	1.5 h	-	-	0.76	non-targeted	LNCaP, xenograft	Mice	Athymic nude	-	-	1.03	0.91	1
2	2017	10.7150/thno.18078	nanoparticles	Liposomes, neutral	190 nm	100 μmol/kg	Gold nanorods	40 x 10 nm	2.96-3.7 MBq	1 h	-	-	1.15	non-targeted	U87MG, xenograft	Mice	Athymic nude	-	-	-	-	-
				Liposomes, negative	195 nm	100 μmol/kg	Gold nanorods	40 x 10 nm	2.96-3.7 MBq	1 h	-	-	1.09	non-targeted	U87MG, xenograft	Mice	Athymic nude	-	-	-	-	-
				Liposomes, positive	190 nm	100 μmol/kg	Gold nanorods	40 x 10 nm	2.96-3.7 MBq	1 h	-	-	1.42	non-targeted	U87MG, xenograft	Mice	Athymic nude	-	-	-	-	-
				Liposomes, positive	190 nm	100 μmol/kg	Gold nanorods	40 x 10 nm	2.96-3.7 MBq	1 h	1.55	-	1.21	non-targeted	U87MG, xenograft	Mice	Athymic nude	9.24 h	14.35 h	1.43	2.16	-
				Liposomes, positive	190 nm	200 μmol/kg	Gold nanorods	40 x 10 nm	2.96-3.7 MBq	1 h	1.67	-	1.28	non-targeted	U87MG, xenograft	Mice	Athymic nude	9.24 h	15.39 h	1.425	2.43	-
				Liposomes, positive	190 nm	400 μmol/kg	Gold nanorods	40 x 10 nm	2.96-3.7 MBq	1 h	1.68	-	1.33	non-targeted	U87MG, xenograft	Mice	Athymic nude	9.24 h	15.53 h	1.32	2.18	-
				Liposomes, positive	190 nm	100 μmol/kg	Gold nanorods	40 x 10 nm	2.96-3.7 MBq	5 h	1.54	-	1.3	non-targeted	U87MG, xenograft	Mice	Athymic nude	9.24 h	14.25 h	1.26	2.23	-
				Liposomes, positive	190 nm	200 μmol/kg	Gold nanorods	40 x 10 nm	2.96-3.7 MBq	5 h	1.68	-	1.39	non-targeted	U87MG, xenograft	Mice	Athymic nude	9.24 h	15.5 h	1.41	1.89	-
				Liposomes, positive	190 nm	400 μmol/kg	Gold nanorods	40 x 10 nm	2.96-3.7 MBq	5 h	1.68	-	1.53	non-targeted	U87MG, xenograft	Mice	Athymic nude	9.24 h	15.53 h	1.33	1.83	-
3	2021	10.1016/j.jconrel.2020.12.004	nanoparticles	SiO2 nanoparticles	1100 nm	25 mg/kg	SiO2 magnetic nanoparticles	100 nm	10 mg/kg	full elimination	1.03	-	-	-	-	Mice	Balb/c, naïve	1.25 min	1.32 min	-	-	-
				SiO2 nanoparticles	1100 nm	50 mg/kg	SiO2 magnetic nanoparticles	100 nm	10 mg/kg	full elimination	1.4	-	-	-	-	Mice	Balb/c, naïve	1.25 min	1.75 min	-	-	-
				SiO2 nanoparticles	1100 nm	150 mg/kg	SiO2 magnetic nanoparticles	100 nm	10 mg/kg	full elimination	1.9	-	-	-	-	Mice	Balb/c, naïve	1.25 min	2.38 min	-	-	-
				SiO2 nanoparticles	1100 nm	250 mg/kg	SiO2 magnetic nanoparticles	100 nm	10 mg/kg	full elimination	3.2	-	-	-	-	Mice	Balb/c, naïve	1.25 min	4 min	-	-	-
				SiO2 nanoparticles	467 nm	250 mg/kg	SiO2 magnetic nanoparticles	100 nm	10 mg/kg	full elimination	2.8	-	-	-	-	Mice	Balb/c, naïve	1.25 min	3.5 min	-	-	-
				SiO2 nanoparticles	479 nm	250 mg/kg	SiO2 magnetic nanoparticles	100 nm	10 mg/kg	full elimination	2.4	-	-	-	-	Mice	Balb/c, naïve	1.25 min	3 min	-	-	-
				SiO2 nanoparticles	467 nm	250 mg/kg	SiO2 magnetic nanoparticles	100 nm	10 mg/kg	full elimination	5.1	-	-	-	B16-F1, allograft	Mice	C57Bl/6, tumor-bearing	0.65 min	3.3 min	-	-	-
				SiO2 nanoparticles	467 nm	250 mg/kg	SiO2 magnetic nanoparticles	100 nm	10 mg/kg	full elimination	2.6	-	-	-	EMT6/P, allograft	Mice	Balb/c, tumor-bearing	0.72 min	1.87 min	-	-	-
				SiO2 nanoparticles	100 nm	250 mg/kg	SiO2 magnetic nanoparticles	100 nm	10 mg/kg	full elimination	1.5	-	-	-	-	Mice	Balb/c, naïve	1.25 min	1.88 min	-	-	-
				SiO2 nanoparticles	227 nm	250 mg/kg	SiO2 magnetic nanoparticles	100 nm	10 mg/kg	full elimination	2.4	-	-	-	-	Mice	Balb/c, naïve	1.25 min	3 min	-	-	-
				SiO2 nanoparticles	467 nm	250 mg/kg	SiO2 magnetic nanoparticles	100 nm	10 mg/kg	full elimination	2.8	-	-	-	-	Mice	Balb/c, naïve	1.25 min	3.5 min	-	-	-
				SiO2 nanoparticles	1100 nm	250 mg/kg	SiO2 magnetic nanoparticles	100 nm	10 mg/kg	full elimination	2.5	-	-	-	-	Mice	Balb/c, naïve	1.25 min	3.13 min	-	-	-
				Iron oxide, glucuronic acid coated	143 nm	250 mg/kg	SiO2 magnetic nanoparticles	100 nm	10 mg/kg	full elimination	1.6	-	-	-	-	Mice	Balb/c, naïve	1.25 min	2 min	-	-	-
				Iron oxide, carboxy dextran coated	117 mm	250 mg/kg	SiO2 magnetic nanoparticles	100 nm	10 mg/kg	full elimination	6.8	-	-	-	-	Mice	Balb/c, naïve	1.25 min	8.5 min	-	-	-
				Iron oxide, polyacrylic acid coated	127 nm	250 mg/kg	SiO2 magnetic nanoparticles	100 nm	10 mg/kg	full elimination	18	-	-	-	-	Mice	Balb/c, naïve	1.25 min	22.5 min	-	-	-
				SiO2 nanoparticles	467 nm	250 mg/kg	SiO2 magnetic nanoparticles	50 nm	10 mg/kg	full elimination	3.9	-	-	-	-	Mice	Balb/c, naïve	1.08 min	4.23 min	-	-	-
				SiO2 nanoparticles	467 nm	250 mg/kg	SiO2 magnetic nanoparticles	200 nm	10 mg/kg	full elimination	4.6	-	-	-	-	Mice	Balb/c, naïve	0.77 min	4.08 min	-	-	-
4	2019	10.1021/acsnano.9b05679	nanoparticles	Liposomes with self peptide	85 nm	100 mg/kg	PLGA	100 nm	-	2 h	2.61	3.11	-	-	-	Mice	Balb/c, naïve	2.05 h	5.35 h	-	-	-
				Liposomes	85 nm	100 mg/kg	PLGA	100 nm	-	2 h	1.55	1.6	-	-	-	Mice	Balb/c, naïve	2.05 h	3.18 h	-	-	-
				Liposomes	85 nm	400 mg/kg	PLGA	100 nm	-	2 h	1.84	3.44	-	-	-	Mice	Balb/c, naïve	2.05 h	3.77 h	-	-	-
				Liposomes with self peptide	85 nm	100 mg/kg	apamin-loaded PLGA	100 nm	2 mg/kg	2 h	-	1.87	-	-	-	Mice	Balb/c, naïve	-	-	-	-	-
				Liposomes	85 nm	100 mg/kg	apamin-loaded PLGA	100 nm	2 mg/kg	2 h	-	1.13	-	-	-	Mice	Balb/c, naïve	-	-	-	-	-
				Liposomes	85 nm	400 mg/kg	apamin-loaded PLGA	100 nm	2 mg/kg	2 h	-	1.98	-	-	-	Mice	Balb/c, naïve	-	-	-	-	-
				Liposomes with self peptide	85 nm	100 mg/kg	PLGA	100 nm	-	36 h	1.67	1.91	-	-	-	Mice	Balb/c, naïve	2.46 h	4.11 h	-	-	-
				Liposomes with self peptide	85 nm	100 mg/kg	PLGA	100 nm	-	24 h	2.23	2.56	-	-	-	Mice	Balb/c, naïve	2.46 h	5.49 h	-	-	-
				Liposomes with self peptide	85 nm	100 mg/kg	PLGA	100 nm	-	12 h	2.33	3.1	-	-	-	Mice	Balb/c, naïve	2.46 h	5.73 h	-	-	-
5	2020	10.1038/s41563-020-0755-z	nanoparticles	PEGylated liposomes	102 nm	45 trln	Caelyx, PEGylated liposome	87 nm	4.6 trln	0.25 h	-	-	1.42	non-targeted	4T1, allograft	Mice	Balb/c, tumor-bearing	-	-	-	-	-
				PEGylated liposomes	102 nm	45 trln	Caelyx, PEGylated liposome	87 nm	4.6 trln	0 h	-	2.06	1.41	non-targeted	4T1, allograft	Mice	Balb/c, tumor-bearing	-	-	-	-	-
6	2013	10.1016/j.bbagen.2013.01.021	nanoparticles	Intralipid	-	400 mg/kg	Iron oxide	35 nm	4.5 mg Fe/kg	1 h	3.12	-	-	-	-	Rats	BN, naïve	5.1 min	15.9 min	1.83	1.27	0.3
				Intralipid	-	400 mg/kg	Iron oxide	1000 nm	6 mg Fe/kg	1 h	2.46	-	-	-	-	Rats	BN, naïve	1.3 min	3.2 min	1.85	1.5	1
7	2020	10.1038/s41551-020-0581-2	cells	Antibody-labeled RBCs	6 mm	0.8% hematocrit	Iron oxide	50 nm	15 mg/kg	12h	6.4	-	-	-	-	Mice	Balb/c, naïve	6.4 min	72.6 min
				Antibody-labeled RBCs	6 mm	0.8% hematocrit	Iron oxide	116 nm	15 mg/kg	12h	9.8	-	-	-	-	Mice	Balb/c, naïve	1.5 min	14.7 min	2.03	0.22	9.6
				Antibody-labeled RBCs	6 mm	0.8% hematocrit	Iron oxide	200 nm	15 mg/kg	12h	32.1	-	-	-	-	Mice	Balb/c, naïve	0.75 min	24.1 min	-	-	-
				Antibody-labeled RBCs	6 mm	0.8% hematocrit	Iron oxide	1000 nm	15 mg/kg	12h	12.7	-	-	-	-	Mice	Balb/c, naïve	0.52 min	6.6 min	-	-	-
				Antibody-labeled RBCs	6 mm	0.8% hematocrit	quantum dots	8 nm	-	12h	3.72	-	-	-	-	Mice	Balb/c, naïve	12 min	44.6 min	-	-	-
				Antibody-labeled RBCs	6 mm	0.8% hematocrit	Caelyx, PEGylated liposome	87 nm	-	12 h	-	1.58	-	-	-	Mice	Balb/c, naïve	-	-	-	-	-
				Antibody-labeled RBCs	6 mm	0.8% hematocrit	Iron oxide	116 nm	15 mg/kg	12 h	-	-	14.3	targeted	b16f1, allograft	Mice	C57Bl/6, tumor-bearing	-	-	-	-	-
				Antibody-labeled RBCs	6 mm	0.8% hematocrit	Iron oxide	116 nm	15 mg/kg	12h	-	-	7.4	targeted	bt474, xenograft	Mice	Balb/c, nude	-	-	-	-	-
				Antibody-labeled RBCs	6 mm	0.8% hematocrit	Iron oxide	116 nm	15 mg/kg	12h	-	-	23.3	targeted	EMT6/P, allograft	Mice	Balb/c, tumor-bearing	-	-	-	-	-
				Antibody-labeled RBCs	6 mm	0.8% hematocrit	Iron oxide	116 nm	15 mg/kg	12h	-	-	5.2	targeted	LLC, allograft	Mice	Balb/c, tumor-bearing	-	-	-	-	-
				Antibody-labeled RBCs	6 mm	0.8% hematocrit	Iron oxide	116 nm	15 mg/kg	12h	-	-	20.9	targeted	LS174T, xenograft	Mice	Balb/c, nude	-	-	-	-	-
				Antibody-labeled RBCs, polyclones	6 mm	-	Iron oxide	116 nm	15 mg/kg	12 h	6.13	-	-	-	-	Mice	Balb/c, naïve	1.5 min	9.2 min	1.32	0.39	2.37
				Antibody-labeled RBCs, polyclones	6 mm	-	Iron oxide	116 nm	-	12 h	7.97	-	-	-	-	Rats	wistar, naïve	0.66 min	5.26 min	1.08	0.32	6.77
				Antibody-labeled RBCs	6 mm	0.8% hematocrit	Iron oxide	116 nm	15 mg/kg	12 h	-	-	0.76	non-targeted	b16f1, allograft	Mice	C57Bl/6, tumor-bearing	-	-	-	-	-
				Antibody-labeled RBCs, TER119	6 mm	-	Iron oxide	116 nm	15 mg/kg	12 h	3.44	-	-	-	-	Mice	Balb/c, naïve	1.5 min	5.16 min	-	-	-
				Antibody-labeled RBCs	6 mm	0.8% hematocrit	Iron oxide, opsonized	1000 nm	15 mg/kg	12h	10	-	-	-	-	Mice	Balb/c, naïve	0.52 min	5.2 min	-	-	-
			nanoparticles	Albumin immune complexes	small	50 mg/kg	Iron oxide	100 nm	15 mg/kg	1 h	2.05	-	-	-	-	Mice	Balb/c, naïve	1.5 min	3.07 min	-	-	-
				Iron oxide	116 nm	63 mg/kg	Iron oxide	116 nm	15 mg/kg	full elimination	2.12	-	-	-	-	Mice	Balb/c, naïve	1.5 min	3.18 min	-	-	-
				Iron oxide	116 nm	125 mg/kg	Iron oxide	116 nm	15 mg/kg	full elimination	3.45	-	-	-	-	Mice	Balb/c, naïve	1.5 min	5.18 min	-	-	-
				Iron oxide	116 nm	250 mg/kg	Iron oxide	116 nm	15 mg/kg	full elimination	5.62	-	-	-	-	Mice	Balb/c, naïve	1.5 min	8.43 min	-	-	-
				Iron oxide	116 nm	500 mg/kg	Iron oxide	116 nm	15 mg/kg	full elimination	7.1	-	-	-	-	Mice	Balb/c, naïve	1.5 min	10.65 min	-	-	-
8	2017	10.1080/10717544.2017.1410260	nanoparticles	Organic nanoparticles	90 nm	-	Organic nanoparticles	90 nm	-	0.5 h	2.62	2.67	-	-	-	Rats	SD rats	-	-	-	-	-
9	1996	10.1002/(SICI)1097-4636(199607)31:3<401::AID-JBM15>3.0.CO;2-L	nanoparticles	organic PIHCA	130 nm	20 mg/kg	Carbon	170 nm	100 mg/kg	1 h	1.26	-	-	-	-	Mice	CD1, naïve	-	-	-	-	-
				organic PIHCA	130 nm	100 mg/kg	Carbon	170 nm	100 mg/kg	1 h	2.28	-	-	-	-	Mice	CD1, naïve	-	-	-	-	-
				organic PIHCA	130 nm	200 mg/kg	Carbon	170 nm	100 mg/kg	1 h	4.75	-	-	-	-	Mice	CD1, naïve	-	-	-	-	-
				organic PIHCA	130 nm	20 mg/kg	Carbon	170 nm	100 mg/kg	4 h	1.05	-	-	-	-	Mice	CD1, naïve	-	-	-	-	-
				organic PIHCA	130 nm	100 mg/kg	Carbon	170 nm	100 mg/kg	4 h	1.29	-	-	-	-	Mice	CD1, naïve	-	-	-	-	-
				organic PIHCA	130 nm	200 mg/kg	Carbon	170 nm	100 mg/kg	4 h	3.1	-	-	-	-	Mice	CD1, naïve	-	-	-	-	-
				organic PIBCA	190 nm	20 mg/kg	Carbon	170 nm	100 mg/kg	1 h	1.31	-	-	-	-	Mice	CD1, naïve	-	-	-	-	-
				organic PIBCA	190 nm	100 mg/kg	Carbon	170 nm	100 mg/kg	1 h	1.46	-	-	-	-	Mice	CD1, naïve	-	-	-	-	-
				organic PS	100 nm	200 mg/kg	Carbon	170 nm	100 mg/kg	1 h	1.01	-	-	-	-	Mice	CD1, naïve	-	-	-	-	-
				organic PS	400 nm	200 mg/kg	Carbon	170 nm	100 mg/kg	1 h	0.78	-	-	-	-	Mice	CD1, naïve	-	-	-	-	-
				organic PLA	135 nm	200 mg/kg	Carbon	170 nm	100 mg/kg	1 h	1.09	-	-	-	-	Mice	CD1, naïve	-	-	-	-	-
10	2022	10.1016/j.ijpharm.2022.121795	nanoparticles	Iron oxide	80 nm	250 mg/kg	Iron oxide	100 nm	15 mg/kg	1 h	-	-	15.23	targeted	b16f1, allograft	Mice	C57Bl/6, tumor-bearing	2.7 min	24.7 min	1.24	0.67	3.79
				Iron oxide	80 nm	250 mg/kg	Iron oxide	100 nm	15 mg/kg	1 h	9.15	-	-	-	-	Mice	Balb/c, naïve	-	-	1.7	0.146	1.17
11	2022	10.1016/j.cej.2021.132860	nanoparticles	Si nanoparticles	120 nm	150 mg/kg	Iron oxide	100 nm	15 mg/kg	0.5 h	3.5	-	13	targeted	b16f1, allograft	Mice	C57Bl/6, tumor-bearing	1.6 min	5.6 min	1.12	0.81	1.7
12	2020	doi.org/10.1016/j.jconrel.2020.07.014	nanoparticles	Iron oxide	100 nm	15 mg/kg	iron oxide	100 nm	15 mg/kg	0.25 h	4.21	-	-	-	-	Mice	Balb/c, naïve	1.2 min	5.05 min	-	-	-
13	2021	10.1039/D1MH00937K	nanoparticles	Methyl palmitate nanoparticles	180 nm	140 mg/kg	polymeric nanoparticles	200 nm	-	4 h	-	-	1.6	non-targeted	U87-MG, xenograft	Mice	nude	-	-	-	-	-
14	2007	10.1073/pnas.0610298104	nanoparticles	Liposomes	-	2 μmol of DSPC lipid	Iron oxide	50 nm	1-4 mg Fe/kg	2 h	1.81	-	-	-	MDA-MB-435, xenograft	Mice	nude	26.3 min	47.6 min	-	-	-
			nanoparticles	Ni-Liposomes	-	2 μmol of DSPC lipid	iron oxide	50 nm	1-4 mg Fe/kg	2 h	4.11	-	5.75	targeted	MDA-MB-435, xenograft	Mice	nude	26.3 min	108 min	-	-	-
15	2017	10.1021/acsami.7b00048	nanoparticles	Polymeric nanoparticles	700 nm	400 mg/kg	Polymeric nanoparticles	130 nm	-	1.5 h	1.15	1.41	2.28	non-targeted	H22,allograft	Mice	Balb/c, tumor-bearing	44.82 h	51.43 h	1.77	0.86	0.9
				Polymeric nanoparticles	700 nm	400 mg/kg	Polymeric nanoparticles	130 nm	-	0.5 h	-	-	1.72	non-targeted	H22,allograft	Mice	Balb/c, tumor-bearing	-	-	1.43	0.69	1.03
				Polymeric nanoparticles	700 nm	400 mg/kg	Polymeric nanoparticles	130 nm	-	4 h	-	-	2.07	non-targeted	H22,allograft	Mice	Balb/c, tumor-bearing	-	-	1.26	0.62	1.27
16	2016	10.1016/j.biopha.2016.03.018	nanoparticles	Lipid nanoparticles	145 nm	60 mg/kg	Lipid nanoparticles	145 nm	60 mg/kg	0.5 h	-	3.02	1.88	-	-	Rats	SD rats, naïve	-	-	-	-	-
				Lipid nanoparticles	145 nm	60 mg/kg	Lipid nanoparticles	145 nm	60 mg/kg	0.5 h	-	-	-	non-targeted	CT26,allograft	Mice	Balb/c, tumor-bearing	-	-	1.82	3.07	2.03
17	2021	10.1016/j.actbio.2021.03.044	nanoparticles	Intralipid	208 nm	1 g/kg	copolymer-pyropheophorbide-a	194 nm	1.25 mg/kg	24 h	-	-	1.41	non-targeted	S180, allograft	Mice	ddY, tumor-bearing	-	-	1.65	1.76	0.22
				Intralipid	208 nm	1 g/kg	copolymer-pyropheophorbide-a	194 nm	1.25 mg/kg	1 h	-	-	1.03	non-targeted	S180, allograft	Mice	ddY, tumor-bearing	-	-	1.27	0.8	0.33
18	2018	10.1166/jbn.2018.2603	nanoparticles	Liposomes with hyaluronic acid (HA)	175 nm	200 µmoL /kg	HA-liposomes	177 nm	-	1 h	-	-	4.36	targeted	4T1, allograft	Mice	Balb/c, tumor-bearing	-	-	1.76	-	-
19	2023	10.1038/s41467-023-37150-3	nanoparticles	Stiff nanogels	220 nm	200 mg/kg	Soft nanogels	220 nm	ICG dosage of 4 mg/kg	1.5 h	3.27	4.66	1.7	non-targeted	4T1, allograft	Mice	Balb/c, tumor-bearing	-	-	1.42	-	-
				Stiff nanogels	220 nm	100 mg/kg	Soft nanogels	220 nm	ICG dosage of 4 mg/kg	1.5 h	-	-	1.18	non-targeted	4T1, allograft	Mice	Balb/c, tumor-bearing	0.7 h	2.29 h	1.39	-	-
				Soft nanogels	220 nm	200 mg/kg	Soft nanogels	220 nm	ICG dosage of 4 mg/kg	1.5 h	1.24	1.11	1.13	non-targeted	4T1, allograft	Mice	Balb/c, tumor-bearing	0.7 h	0.87 h	1.02	-	-
20	1969	10.1016/S0140-6736(69)90057-9	cells	anti-lymphocyte serum	>7 µm	0.25 mL	Carbon	-	-	6 h	1.71	-	-	-	-	Mice	Balb/c, naïve	-	-	-	-	-
				anti-lymphocyte serum	>7 µm	0.25 mL	Aggregated albumin	-	-	6 h	1.98	-	-	-	-	Mice	Balb/c, naïve	-	-	-	-	-
21	1964	10.1172/JCI105029	nanoparticles	Aggregated albumin	-	50 mg/kg	Aggregated albumin	-	0.03 mg/kg	0.5 h	4.27	-	-	-	-	Humans	healthy	-	-	-	-	-
				Aggregated albumin	-	50 mg/kg	Aggregated albumin	-	0.03 mg/kg	1 h	2.27	-	-	-	-	Humans	healthy	-	-	-	-	-
				Aggregated albumin	-	50 mg/kg	Aggregated albumin	-	0.03 mg/kg	2 h	2	-	-	-	-	Humans	healthy	-	-	-	-	-
				Aggregated albumin	-	50 mg/kg	Aggregated albumin	-	0.03 mg/kg	3 h	1.08	-	-	-	-	Humans	healthy	-	-	-	-	-
				Aggregated albumin	-	50 mg/kg	Aggregated albumin	-	0.03 mg/kg	4 h	1	-	-	-	-	Humans	healthy	-	-	-	-	-
				Aggregated albumin	-	50 mg/kg	Gold nanoparticles	-	0.03 mg/kg	0.5 h	1.46	-	-	-	-	Humans	healthy	-	-	-	-	-
				Aggregated albumin	-	50 mg/kg	Gold nanoparticles	-	0.03 mg/kg	1 h	1.19	-	-	-	-	Humans	healthy	-	-	-	-	-
				Aggregated albumin	-	50 mg/kg	Gold nanoparticles	-	0.03 mg/kg	2 h	1.03	-	-	-	-	Humans	healthy	-	-	-	-	-
				Aggregated albumin	-	50 mg/kg	Chromium phosphate	-	0.03 mg/kg	0.5 h	1.26	-	-	-	-	Humans	healthy	-	-	-	-	-
				Aggregated albumin	-	50 mg/kg	Chromium phosphate	-	0.03 mg/kg	1 h	1.17	-	-	-	-	Humans	healthy	-	-	-	-	-
				Aggregated albumin	-	50 mg/kg	Chromium phosphate	-	0.03 mg/kg	2 h	0.91	-	-	-	-	Humans	healthy	-	-	-	-	-
				Aggregated albumin	-	50 mg/kg	Gold nanoparticles	-	0.03 mg/kg	0.5 h	1.41	-	-	-	-	Dogs	naïve	-	-	-	-	-
				Aggregated albumin	-	50 mg/kg	Gold nanoparticles	-	0.03 mg/kg	1 h	1.29	-	-	-	-	Dogs	naïve	-	-	-	-	-
				Aggregated albumin	-	50 mg/kg	Gold nanoparticles	-	0.03 mg/kg	2 h	0.97	-	-	-	-	Dogs	naïve	-	-	-	-	-
				Aggregated albumin	-	50 mg/kg	Gold nanoparticles	-	0.03 mg/kg	3 h	0.95	-	-	-	-	Dogs	naïve	-	-	-	-	-
				Aggregated albumin	-	50 mg/kg	Gold nanoparticles	-	0.03 mg/kg	4 h	0.95	-	-	-	-	Dogs	naïve	-	-	-	-	-
				Aggregated albumin	-	50 mg/kg	Aggregated albumin	-	0.03 mg/kg	0.5 h	4.05	-	-	-	-	Dogs	naïve	-	-	-	-	-
				Aggregated albumin	-	50 mg/kg	Aggregated albumin	-	0.03 mg/kg	1 h	3.33	-	-	-	-	Dogs	naïve	-	-	-	-	-
				Aggregated albumin	-	50 mg/kg	Aggregated albumin	-	0.03 mg/kg	2 h	2.14	-	-	-	-	Dogs	naïve	-	-	-	-	-
				Aggregated albumin	-	50 mg/kg	Aggregated albumin	-	0.03 mg/kg	3 h	0.93	-	-	-	-	Dogs	naïve	-	-	-	-	-
				Aggregated albumin	-	50 mg/kg	Aggregated albumin	-	0.03 mg/kg	4 h	0.86	-	-	-	-	Dogs	naïve	-	-	-	-	-
				Gelatin particles	-	50 mg/kg	Aggregated albumin	-	0.03 mg/kg	0.5 h	1.22	-	-	-	-	Humans	healthy	-	-	-	-	-
				Gelatin particles	-	50 mg/kg	Aggregated albumin	-	0.03 mg/kg	1 h	1.23	-	-	-	-	Humans	healthy	-	-	-	-	-
				Gelatin particles	-	50 mg/kg	Aggregated albumin	-	0.03 mg/kg	2 h	1.11	-	-	-	-	Humans	healthy	-	-	-	-	-
				Gelatin particles	-	50 mg/kg	Aggregated albumin	-	0.03 mg/kg	4 h	0.99	-	-	-	-	Humans	healthy	-	-	-	-	-
				Gelatin particles	-	50 mg/kg	Gold nanoparticles	-	0.03 mg/kg	0.5 h	3.8	-	-	-	-	Humans	healthy	-	-	-	-	-
				Gelatin particles	-	50 mg/kg	Gold nanoparticles	-	0.03 mg/kg	1 h	2.9	-	-	-	-	Humans	healthy	-	-	-	-	-
				Gelatin particles	-	50 mg/kg	Gold nanoparticles	-	0.03 mg/kg	2 h	2.51	-	-	-	-	Humans	healthy	-	-	-	-	-
				Gelatin particles	-	50 mg/kg	Gold nanoparticles	-	0.03 mg/kg	4 h	2	-	-	-	-	Humans	healthy	-	-	-	-	-
				Gelatin particles	-	50 mg/kg	Gold nanoparticles	-	0.03 mg/kg	24 h	1.24	-	-	-	-	Humans	healthy	-	-	-	-	-
				Aggregated albumin	-	50 mg/kg	Gold nanoparticles	-	5 mg/kg	0.5 h	2.02	-	-	-	-	Humans	healthy	-	-	-	-	-
				Aggregated albumin	-	50 mg/kg	Gold nanoparticles	-	5 mg/kg	2 h	1.56	-	-	-	-	Humans	healthy	-	-	-	-	-
				Aggregated albumin	-	50 mg/kg	Gold nanoparticles	-	5 mg/kg	4 h	1.12	-	-	-	-	Humans	healthy	-	-	-	-	-
				Aggregated albumin	-	50 mg/kg	Opsonized aggregated albumin	-	0.03 mg/kg	0.5 h	5.68	-	-	-	-	Humans	healthy	-	-	-	-	-
				Aggregated albumin	-	50 mg/kg	Opsonized aggregated albumin	-	0.03 mg/kg	1 h	3.48	-	-	-	-	Humans	healthy	-	-	-	-	-
				Aggregated albumin	-	50 mg/kg	Opsonized aggregated albumin	-	0.03 mg/kg	2 h	2.41	-	-	-	-	Humans	healthy	-	-	-	-	-
				Aggregated albumin	-	50 mg/kg	Opsonized gold nanoparticles	-	0.03 mg/kg	0.5 h	2.32	-	-	-	-	Humans	healthy	-	-	-	-	-
				Aggregated albumin	-	50 mg/kg	Opsonized gold nanoparticles	-	0.03 mg/kg	1 h	1.56	-	-	-	-	Humans	healthy	-	-	-	-	-
				Aggregated albumin	-	50 mg/kg	Opsonized gold nanoparticles	-	0.03 mg/kg	2 h	1.42	-	-	-	-	Humans	healthy	-	-	-	-	-
				Gelatin particles	-	10 mg/kg	Gold nanoparticles	-	0.03 mg/kg	1 h	2.53	-	-	-	-	Humans	healthy	-	-	-	-	-
				Gelatin particles	-	250 mg/kg	Gold nanoparticles	-	0.03 mg/kg	1 h	3.29	-	-	-	-	Humans	healthy	-	-	-	-	-
22	1970	10.1128/iai.1.4.327-333.1970	nanoparticles	Aggregated albumin	-	100 mg/kg	Carbon	-	100 mg/kg	1 h	2.12	-	-	-	-	Rats	SD rats, naïve	-	-	-	-	-
				Aggregated albumin	-	300 mg/kg	Carbon	-	100 mg/kg	1 h	2.12	-	-	-	-	Rats	SD rats, naïve	-	-	-	-	-
				Carbon	-	100 mg/kg	Carbon	-	100 mg/kg	1 h	1.88	-	-	-	-	Rats	SD rats, naïve	-	-	-	-	-
				Carbon	-	300 mg/kg	Carbon	-	100 mg/kg	1 h	2.47	-	-	-	-	Rats	SD rats, naïve	-	-	-	-	-
				Carbon	-	100 mg/kg	Aggregated albumin	-	40 mg/kg	0.25 h	1.61	-	-	-	-	Rats	SD rats, naïve	-	-	-	-	-
				Carbon	-	100 mg/kg	Aggregated albumin	-	40 mg/kg	0.5 h	0.89	-	-	-	-	Rats	SD rats, naïve	-	-	-	-	-
				Carbon	-	200 mg/kg	Aggregated albumin	-	40 mg/kg	0.25 h	1.78	-	-	-	-	Rats	SD rats, naïve	-	-	-	-	-
				Carbon	-	200 mg/kg	Aggregated albumin	-	40 mg/kg	0.5 h	1.46	-	-	-	-	Rats	SD rats, naïve	-	-	-	-	-
				Carbon	-	200 mg/kg	Aggregated albumin	-	40 mg/kg	0.75 h	1.29	-	-	-	-	Rats	SD rats, naïve	-	-	-	-	-
				Carbon	-	200 mg/kg	Aggregated albumin	-	40 mg/kg	1 h	1.02	-	-	-	-	Rats	SD rats, naïve	-	-	-	-	-
				Carbon	-	300 mg/kg	Aggregated albumin	-	40 mg/kg	0.5 h	2.02	-	-	-	-	Rats	SD rats, naïve	-	-	-	-	-
				Carbon	-	300 mg/kg	Aggregated albumin	-	40 mg/kg	1 h	1.34	-	-	-	-	Rats	SD rats, naïve	-	-	-	-	-
				Carbon	-	300 mg/kg	Aggregated albumin	-	40 mg/kg	1.5 h	0.98	-	-	-	-	Rats	SD rats, naïve	-	-	-	-	-
				Gelatin particles	-	50 mg/kg	Carbon	-	100 mg/kg	2 h	1.8	-	-	-	-	Rats	SD rats, naïve	-	-	-	-	-
23	1965	10.1084/jem.122.1.117	nanoparticles	Gelatin particles	-	150 mg/kg	Gelatin-stabilized gold	-	170 µCi	1 h	4.01	-	-	-	-	Rabbits	White New Zealand, naïve	2.7 min	10.8 min	-	-	-
				Gelatin particles	-	50 mg/kg	Gelatin-stabilized gold	-	170 µCi	1 h	2.81	-	-	-	-	Rabbits	White New Zealand, naïve	2.7 min	7.6 min	-	-	-
				ThO2, Thorotrast	-	2ml/kg	Gelatin-stabilized gold	-	170 µCi	1 h	0.93	-	-	-	-	Rabbits	White New Zealand, naïve	2.7 min	2.5 min	-	-	-
				Carbon	-	320 mg/kg	Gelatin-stabilized gold	-	170 µCi	1 h	0.81	-	-	-	-	Rabbits	White New Zealand, naïve	2.7 min	2.2 min	-	-	-
				Carbon-gelatin	-	520 mg/kg	Gelatin-stabilized gold	-	170 µCi	1 h	11.2	-	-	-	-	Rabbits	White New Zealand, naïve	2.7 min	30.2 min	-	-	-
24	1967	10.1084/jem.126.6.1087	nanoparticles	Chromium phosphate	900 nm	750 mg/kg	Chromium phosphate	-	1.8 mg/kg	1 h	7.43	-	-	-	-	Rats	Wistar,naïve	1.3 min	9.66 min	-	-	-
				Chromium phosphate	900 nm	1000 mg/kg	Chromium phosphate	-	1.8 mg/kg	1 h	9.85	-	-	-	-	Rats	Wistar,naïve	1.3 min	12.8 min	-	-	-
				Chromium phosphate	900 nm	500 mg/kg	Chromium phosphate	-	1.8 mg/kg	1 h	4.76	-	-	-	-	Rats	Wistar,naïve	1.3 min	6.19 min	-	-	-
25	1967	10.1007/978-1-4684-7796-2_9	nanoparticles	ThO2, Thorotrast	-	3 ml/kg	Carbon	-	75 mg/kg	4 h	3.47	-	-	-	-	Rats	SD, naïve	-	-	-	-	-
26	1981	10.3181/00379727-167-41120	nanoparticles	Carbon	-	320 mg/kg	Sheep red blood cells	5 µm	3*10^10 / kg	0.5 h	1.73	-	-	-	-	Rats	SD, naïve	-	-	2.4	1.44	1.94
				Gelatinized lipid	-	500 mg/kg	Sheep red blood cells	5 µm	3*10^10 / kg	0.5 h	2.24	-	-	-	-	Rats	SD, naïve	-	-	2.21	0.78	1.74
			cells	RBC stroma	-	5 mL/kg	Sheep red blood cells	5 µm	3*10^10 / kg	0.5 h	1.57	-	-	-	-	Rats	SD, naïve	-	-	1.5	1.07	1.22
				RBC stroma	-	7.5 mL/kg	Sheep red blood cells	5 µm	3*10^10 / kg	0.5 h	1.48	-	-	-	-	Rats	SD, naïve	-	-	2.12	2.46	1.94
27	1972	PMID: 4552641	nanoparticles	Carbon-gelatin	-	165 mg/kg	Sheep red blood cells	5 µm	6.6*10^9 / kg	6 h	-	-	-	-	-	Mice	Outbred Porton, naïve	-	-	12.7	0.098	-
28	1981	10.1016/0304-4165(81)90259-2	nanoparticles	Liposomes	950 nm	360 mg/kg	Liposomes	950 nm	22.9 mg/kg	1 h	7.5	-	-	-	-	Rats	not-reported, naïve	-	-	-	-	-
				Latex beads	760 nm	22.9 mg/kg	Liposomes	950 nm	22.9 mg/kg	1 h	4.5	-	-	-	-	Rats	-	20 min	90 min	0.87	1.84	18.5
				Liposomes	35 nm	214 mg/kg	Liposomes	950 nm	22.9 mg/kg	1 h	1.02	-	-	-	-	Rats	-	26 min	26.5 min	-	-	-
				Liposomes	35 nm	214 mg/kg	Liposomes	950 nm	22.9 mg/kg	24 h	3.31	-	-	-	-	Rats	-	26 min	86 min	-	-	-
29	1983	10.1073/pnas.80.21.6518	nanoparticles	Liposomes	> 200 nm	2 mg	Liposomes	> 200 nm	-	24 h	-	-	-	-	-	Mice	Swiss Webster, naïve	-	-	1.28	0.6	1.41
30	1994	10.1016/0024-3205(94)00419-s	nanoparticles	Liposomes from HSPC/Ch	<200 nm	2 g/kg	Carbon	-	20 mg/kg	3 h	2.3	-	-	-	-	Rats	wistar, naïve	-	-	-	-	-
				Liposomes from HSPC	<200 nm	2 g/kg	Carbon	-	20 mg/kg	3 h	6.9	-	-	-	-	Rats	wistar, naïve	-	-	-	-	-
				Liposomes from PC	<200 nm	2 g/kg	Carbon	-	20 mg/kg	3 h	1.3	-	-	-	-	Rats	wistar, naïve	-	-	-	-	-
				Liposomesfrom HSPC/lysoPC	<200 nm	2 g/kg	Carbon	-	20 mg/kg	3 h	4.17	-	-	-	-	Rats	wistar, naïve	-	-	-	-	-
31	1986	10.1016/0167-4889(86)90020-0	nanoparticles	Liposomes, Ch-rich	-	1 g/kg	Liposomes	-	400 mg/kg	1 h	1.6	-	-	-	-	Mice	outbred T/O, naïve	-	-	2.2	0.62	1.53
				Liposomes, Ch-free	-	1 g/kg	Liposomes	-	400 mg/kg	1 h	4.6	-	-	-	-	Mice	outbred T/O, naïve	-	-	4.725	0.5	2.06
32	1985	10.1002/jps.2600750105	nanoparticles	Polysterene nanoparticles	360 nm	286 mg/kg	Polysterene nanoparticles	60 nm	-	1.5 h	-	-	-	-	-	Rabbits	White New Zealand, naïve	-	-	1.82	0.257	39
33	1962	10.1084/jem.117.1.139	nanoparticles	Gelatin particles	-	100 mg/kg	Gelatin-stabilized gold	-	-	1 h	7.6	-	-	-	-	Rats	wistar, naïve	0.92 min	7 min	-	-	-
				Carbon	-	80 mg/kg	Gelatin-stabilized gold	-	-	1 h	17.8	-	-	-	-	Rats	wistar, naïve	0.92 min	16.4 min	-	-	-
				Gold nanoparticles	-	40 mg/kg	Gelatin-stabilized gold	-	-	1 h	20.9	-	-	-	-	Rats	wistar, naïve	0.92 min	19.2 min	-	-	-
				Chromium phosphate	-	50 mg/kg	Gelatin-stabilized gold	-	-	1 h	15	-	-	-	-	Rats	wistar, naïve	0.92 min	13.8 min	-	-	-
				Gelatin particles	-	100 mg/kg	Gelatin-chromium phosphate	-	-	1 h	9.04	-	-	-	-	Rats	wistar, naïve	0.94 min	8.5 min	-	-	-
				Carbon	-	80 mg/kg	Gelatin-chromium phosphate	-	-	1 h	18.2	-	-	-	-	Rats	wistar, naïve	0.94 min	17.1 min	-	-	-
				Gold nanoparticles	-	50 mg/kg	Gelatin-chromium phosphate	-	-	1 h	16.3	-	-	-	-	Rats	wistar, naïve	0.94 min	15.3 min	-	-	-
				Chromium phosphate	-	40 mg/kg	Gelatin-chromium phosphate	-	-	1 h	15.52	-	-	-	-	Rats	wistar, naïve	0.94 min	14.6 min	-	-	-
				Gelatin particles	-	100 mg/kg	Chromium phosphate	-	-	1 h	1.11	-	-	-	-	Rats	wistar, naïve	0.61 min	0.68 min	-	-	-
				Carbon	-	80 mg/kg	Chromium phosphate	-	-	1 h	1.16	-	-	-	-	Rats	wistar, naïve	0.61 min	0.71 min	-	-	-
				Gold nanoparticles	-	40 mg/kg	Chromium phosphate	-	-	1 h	1.07	-	-	-	-	Rats	wistar, naïve	0.61 min	0.65 min	-	-	-
				Chromium phosphate	-	50 mg/kg	Chromium phosphate	-	-	1 h	0.98	-	-	-	-	Rats	wistar, naïve	0.61 min	0.6 min	-	-	-
				Carbon	-	160 mg/kg	Chromium phosphate	-	-	1 h	1.08	-	-	-	-	Rats	wistar, naïve	0.61 min	0.66 min	-	-	-
				Carbon	-	160 mg/kg	Gelatin-chromium phosphate	-	-	1 h	0.94	-	-	-	-	Rats	wistar, naïve	0.94 min	0.88 min	-	-	-
				Gelatin-carbon	-	160 mg/kg	Gelatin-chromium phosphate	-	-	1 h	20.85	-	-	-	-	Rats	wistar, naïve	0.94 min	19.6 min	-	-	-
				Chromium phosphate	-	40 mg/kg	Chromium phosphate	-	-	1 h	13.77	-	-	-	-	Rats	wistar, naïve	0.61 min	8.4 min	-	-	-
				Dextran-carbon	-	80 mg/kg	Chromium phosphate	-	-	1 h	1	-	-	-	-	Rats	wistar, naïve	0.61 min	0.61 min	-	-	-
				Dextran-carbon	-	80 mg/kg	Gelatin-chromium phosphate	-	-	1 h	0.9	-	-	-	-	Rats	wistar, naïve	0.94 min	0.85 min	-	-	-
				PVP-carbon	-	80 mg/kg	Chromium phosphate	-	-	1 h	1.02	-	-	-	-	Rats	wistar, naïve	0.61 min	0.6 min	-	-	-
				PVP-carbon	-	80 mg/kg	Gelatin-chromium phosphate	-	-	1 h	0.97	-	-	-	-	Rats	wistar, naïve	0.94 min	0.91 min	-	-	-
34	1969	10.1152/ajplegacy.1969.216.1.197	nanoparticles	Lipid emulsion	-	500 mg/kg	Lipid emulsion	-	500 mg/kg	0.5 h	3.74	-	-	-	-	Rats	Outbred Holtzman, naïve	10 min	37.4 min	-	-	-
				Lipid emulsion	-	500 mg/kg	Lipid emulsion	-	500 mg/kg	2 h	1.53	-	-	-	-	Rats	Outbred Holtzman, naïve	-	-	-	-	-
				Lipid emulsion	-	500 mg/kg	Lipid emulsion	-	500 mg/kg	3 h	1.49	-	-	-	-	Rats	Outbred Holtzman, naïve	-	-	-	-	-
				Lipid emulsion	-	500 mg/kg	Opsonized lipid emulsion	-	500 mg/kg	0.5 h	1.38	-	-	-	-	Rats	Outbred Holtzman, naïve	10 min	13.8 min	-	-	-
				Carbon	-	240 mg/kg	Carbon	-	80 mg/kg	0.5 h	6.02	-	-	-	-	Rats	Outbred Holtzman, naïve	8.2 min	49.4 min	-	-	-
				Carbon	-	240 mg/kg	Lipid emulsion	-	500 mg/kg	0.5 h	1.12	-	-	-	-	Rats	Outbred Holtzman, naïve	22.7 min	25.4 min	-	-	-
				Lipid emulsion	-	500 mg/kg	Carbon	-	80 mg/kg	0.5 h	1.29	-	-	-	-	Rats	Outbred Holtzman, naïve	12.6 min	16.3 min	-	-	-
35	1981	10.1016/0304-4165(81)90366-4	nanoparticles	Carbon-gelatin	-	240 mg/kg	liposomes small,neutral	33 nm	40 mg/kg	1 h	1.71	-	-	-	-	Mice	outbred T/O, naïve	-	-	0.9	0.47	1.18
				Carbon-gelatin	-	240 mg/kg	lipsoomes large, neutral	100 nm	40 mg/kg	1 h	1.63	-	-	-	-	Mice	outbred T/O, naïve	-	-	1.49	0.51	1.71
				Carbon-gelatin	-	240 mg/kg	liposomes small, positive	33 nm	40 mg/kg	1 h	2.32	-	-	-	-	Mice	outbred T/O, naïve	-	-	1.12	0.8	0.9
				Carbon-gelatin	-	240 mg/kg	lipsoomes large, positive	100 nm	40 mg/kg	1 h	1.69	-	-	-	-	Mice	outbred T/O, naïve	-	-	2.08	0.435	1
36	1977	10.1016/0024-3205(77)90516-1	nanoparticles	Liposomes, empty	456 nm	1.1 g/kg	Liposomes, targeted	273 nm	12 mg/kg	0 h	-	-	1.07	targeted	met A, allograft	Mice	c3h, tumor-bearing	-	-	1.68	1.32	-
				Intralipid	-	3.5 g/kg	Liposomes, targeted	273 nm	12 mg/kg	0 h	-	-	-	-	-	Mice	c3h, naïve	-	-	1.63	1.18	-
37	1983	10.1126/science.6836294	nanoparticles	Amminomanose-liposomes	62 nm	8 mg	Neutral liposomes	53 nm	1.5 mg	1 h	-	-	1.55	non-targeted	EMT6, allograft	Mice	Balb/c, tumor-bearing	-	-	1.04	1.37	1.13
				Amminomanose-liposomes	62 nm	8 mg	Positive liposomes	63 nm	1.5 mg	1 h	-	-	1.4	non-targeted	EMT6, allograft	Mice	Balb/c, tumor-bearing	-	-	1.26	1.05	0.89
				Neutral liposomes	53 nm	8 mg	Neutral liposomes	53 nm	1.5 mg	1 h	-	-	1.03	non-targeted	EMT6, allograft	Mice	Balb/c, tumor-bearing	-	-	1.33	1.36	-
38	1974	10.1084/jem.140.4.1068	nanoparticles	Carbon-gelatin	-	150 mg/kg	Human lactoferrin	<10 nm	75 mg/kg	8 h	2.72	-	-	-	-	Rats	wistar, naïve	33 min	90 min	-	-	-
				Aggregated albumin	-	150 mg/kg	Human lactoferrin	<10 nm	75 mg/kg	8 h	3.33	-	-	-	-	Rats	wistar, naïve	33 min	110 min	-	-	-
39	1957	10.1084/jem.106.3.403	nanoparticles	Iron oxide	-	80 mg/kg	Carbon	-	80 mg/kg	3 h	1.28	-	-	-	-	Rats	Nelson, naïve	-	-	-	-	-
40	1978	10.1139/y78-169	nanoparticles	Gelatin-lipid	-	500 mg/kg	Gelatin-lipid	-	500 mg/kg	0.5 h	1.85	-	-	-	-	Rats	SD rats, naïve	-	-	1.78	0.66	1.16
41	1961	10.1084/jem.114.3.363	nanoparticles	Carbon	-	320 mg/kg	Opsonized carbon	-	160 mg/kg	0.5 h	1.34	-	-	-	-	Mice	-	-	-	-	-	-
				Carbon	-	320 mg/kg	Carbon	-	160 mg/kg	0.5 h	2.9	-	-	-	-	Mice	-	-	-	-	-	-
42	1982	10.1016/0304-4165(82)90157-x	nanoparticles	Liposomes	>200 nm	50 mmol/kg	Carbon	-	-	1 h	1.51	-	-	-	-	Mice	DBA 2/CR, naïve	-	-	-	-	-
				Liposomes	>200 nm	50 mmol/kg	Carbon	-	-	4 h	2.07	-	-	-	-	Mice	DBA 2/CR, naïve	-	-	-	-	-
				Liposomes	>200 nm	1250 mmol/kg	Carbon	-	-	1 h	4.4	-	-	-	-	Mice	DBA 2/CR, naïve	-	-	-	-	-
				Liposomes	>200 nm	1250 mmol/kg	Carbon	-	-	4 h	1.55	-	-	-	-	Mice	DBA 2/CR, naïve	-	-	-	-	-
				Liposomes	>200 nm	250 mmol/kg	Liposomes	>200 nm	-	1 h	-	-	-	-	-	Mice	DBA 2/CR, naïve	-	-	2.04	1.27	2.78
				Liposomes	>200 nm	250 mmol/kg	Opsonized liposomes	>200 nm	-	1 h	-	-	-	-	-	Mice	DBA 2/CR, naïve	-	-	1.52	0.646	4
				Liposomes, small	< 200 nm	1250 mmol/kg	Carbon	-	-	24 h	0.93	-	-	-	-	Mice	DBA 2/CR, naïve	-	-	-	-	-
				Liposomes, small	< 200 nm	250 mmol/kg	Carbon	-	-	24 h	1.18	-	-	-	-	Mice	DBA 2/CR, naïve	-	-	-	-	-
				Liposomes, small	< 200 nm	50 mmol/kg	Carbon	-	-	24 h	1.14	-	-	-	-	Mice	DBA 2/CR, naïve	-	-	-	-	-
43	1962	10.1152/ajplegacy.1963.204.4.655	nanoparticles	Gelatin-gold	-	60 mg/kg	Gold nanoparticles	-	-	1 h	20	-	-	-	-	Rats	wistar, naïve	2.9 min	58 min	-	-	-
			nanoparticles	Gelatin-gold	-	60 mg/kg	Gold nanoparticles	-	-	2 h	13.6	-	-	-	-	Rats	wistar, naïve	2.9 min	39.4 min	-	-	-
			nanoparticles	Gelatin-gold	-	60 mg/kg	Gold nanoparticles	-	-	3 h	9.1	-	-	-	-	Rats	wistar, naïve	2.9 min	26.4 min	-	-	-
			nanoparticles	Gelatin-gold	-	60 mg/kg	Gold nanoparticles	-	-	4 h	4.8	-	-	-	-	Rats	wistar, naïve	2.9 min	14 min	-	-	-
