# Supplementary material for: Rediscovery of mononuclear phagocyte system blockade for nanoparticle drug delivery
Source: Nat Commun. 2024 May 22;15:4366. doi: 10.1038/s41467-024-48838-5 (PMC11111695; doi:10.1038/s41467-024-48838-5)
Supplement: Supplementary file 4 — Supplementary Data 2 [file 41467_2024_48838_MOESM4_ESM.xlsx]

## Sheet: Supplementary Dataset 2
Number	Year	DOI	Type	Type of blocker	Size of blocker	Dose of blocker	Type of tracer	Blood AUC increase	Tumour delivery increase	Tumour type
1	2015	10.1016/j.nantod.2014.12.003	nanoparticles	Liposome	0.3-3 µm	376 mg/kg	Iron oxide with paclitaxel	4.967	1.9	LNCaP, xenograft
2	2022	10.1038/s41551-020-0581-2	cells	Red blood cells	7 µm	0.8% hem	Caelyx	1.58	not reported	B16F1, allograft
			cells	Red blood cells	7 µm	0.8% hem	Liposomes with doxorubicin	not reported	not reported	B16F1, allograft
3	2017	10.1080/10717544.2017.1410260	nanoparticles	Organic nanoparticles	80 nm	-	organic nanoparticles	2.62	not reported	LNCaP, xenograft
4	2021	10.1039/D1MH00937K	nanoparticles	Methyl palmitate nanoparticles	180 nm	3.75 mg	Polymeric nanoparticles	not reported	1.6	U87-MG, xenograft
5	2018	10.1080/10717544.2018.1474965	clodronate	Clodronate liposomes	986 nm	-	PLGA particles	2.12	not reported	b16f10, allograft
6	2016	10.1016/j.biopha.2016.03.018	nanoparticles	lipid nanoparticles	145 nm	7.64 mg lipids	Lipid nanoparticles	3.02	1.88	CT26,allograft
7	2021	10.1016/j.actbio.2021.03.044	nanoparticles	Intralipid	208 nm	1 g/kg	copolymer-pyropheophorbide-a	not reported	1.41	S180, allograft
8	2018	10.1038/s41598-018-23140-9	nanoparticles	Liposome	200 nm	-	PLGA particles	not reported	not reported	HT-29, xenograft
9	2020	10.2147/IJN.S258054	molecular	Esopremasole	n/a	3 mg/kg	Lipid vesicles, targeted RGD	1.6	1.78	A549, xenograft
			molecular	Esopremasole	n/a	3 mg/kg	Lipid vesicles, non-targeted	1.45	1.98	A549, xenograft
10	2023	10.1038/s41467-023-37150-3	nanoparticles	Stiff nanogels	220 nm	200 mg/kg	Soft nanogels	3.27	1.7	4T1, allograft
			nanoparticles	Stiff nanogels	220 nm	200 mg/kg	Stiff nanogels	not reported	not reported	4T1, allograft
