# Supplementary material for: Rediscovery of mononuclear phagocyte system blockade for nanoparticle drug delivery
Source: Nat Commun. 2024 May 22;15:4366. doi: 10.1038/s41467-024-48838-5 (PMC11111695; doi:10.1038/s41467-024-48838-5)
Supplement: Supplementary file 5 — Source Data [file 41467_2024_48838_MOESM5_ESM.xlsx]

## Sheet: Figure 3 t1-2
	All papers	Before 2000	After 2000		Humans	Mice	Rats		Similar	Non-similar		Organic	Inorganic		Short-circulating	Long-circulating		< 1h	1 h	< or =2 h	> 2 h		< 200 nm	> 200 nm
	1.55	1.26	1.55		4.27	1.55	7.97		1.03	1.55		1.55	1.03		1.03	1.55		2.62	1.55	2.61	1.54		1.55	1.03
	1.67	2.28	1.67		1.46	1.67	2.62		1.4	1.67		1.67	1.4		1.4	1.67		3.5	1.67	1.55	1.68		1.67	1.4
	1.68	4.75	1.68		1.26	1.68	2.12		1.9	1.68		1.68	1.9		1.9	1.68		4.21	1.68	1.84	1.68		1.68	1.9
	1.03	1.31	1.03		1.23	1.03	2.12		3.2	1.6		2.61	3.2		3.2	2.61		4.27	3.12	1.81	1.67		1.5	3.2
	1.4	1.46	1.4		3.8	1.4	1.88		2.8	6.8		1.55	2.8		2.8	1.55		1.46	2.46	4.11	2.23		1.6	2.8
	1.9	1.01	1.9		2.02	1.9	2.47		2.4	18		1.84	2.4		2.4	1.84		1.26	2.05	1.15	2.33		6.8	2.4
	3.2	0.78	3.2		5.68	3.2	1.61		5.1	2.61		1.67	5.1		5.1	1.67		1.41	1.26	3.27	1.05		18	5.1
	2.8	1.09	2.8		2.32	2.8	1.78		2.6	1.55		2.23	2.6		2.6	2.23		4.05	2.28	1.24	1.29		2.61	2.6
	2.4	1.71	2.4		2.53	2.4	2.02		1.5	1.84		2.33	1.5		1.5	2.33		1.22	4.75	2	3.1		1.55	2.4
	5.1	1.98	5.1		3.29	5.1	1.8		2.4	1.67		3.12	2.4		2.4	1.15		3.8	1.31	1.03	1.71		1.84	2.8
	2.6	4.27	2.6			2.6	7.43		2.8	2.23		2.46	2.8		2.8	1.24		2.02	1.46	0.91	1.98		1.67	2.5
	1.5	1.46	1.5			1.5	9.85		2.5	2.33		6.4	2.5		2.5	2.72		5.68	1.01	0.97	1.08		2.23	3.9
	2.4	1.26	2.4			2.4	4.76		3.9	3.12		9.8	1.6		1.6	3.33		2.32	0.78	2.14	1		2.33	4.6
	2.8	1.41	2.8			2.8	3.47		4.6	2.46		32.1	6.8		6.8			1.61	1.09	1.11	0.95		2.12	6.4
	2.5	4.05	2.5			2.5	1.73		2.12	6.4		12.7	18		18			0.89	9.15	2.51	0.95		3.45	9.8
	1.6	1.23	1.6			1.6	2.24		3.45	9.8		3.72	3.9		3.9			1.78	2.27	1.56	0.93		5.62	32.1
	6.8	3.8	6.8			6.8	1.57		5.62	32.1		6.13	4.6		4.6			1.46	1.19	2.41	0.86		7.1	12.7
	18	2.02	18			18	1.48		7.1	12.7		7.97	2.12		3.12			1.29	1.17	0.98	0.99		2.62	3.72
	3.9	5.68	3.9			3.9	7.5		2.62	3.72		3.44	3.45		2.46			2.02	1.29	1.8	2		1.26	6.13
	4.6	2.32	4.6			4.6	4.5		9.15	6.13		10	5.62		6.4			1.73	3.33	1.53	1.24		2.28	7.97
	2.61	2.53	2.61			2.61	3.31		4.21	7.97		2.05	7.1		9.8			2.24	1.23	13.6	1.12		4.75	3.44
	1.55	3.29	1.55			1.55	2.3		1.15	3.44		2.62	9.15		32.1			1.57	2.9		1.42		1.31	10
	1.84	2.12	1.84			1.84	6.9		3.27	10		1.26	3.5		12.7			1.48	3.48		3.47		1.46	0.78
	1.67	2.12	1.67			1.67	1.3		1.24	2.05		2.28	4.21		3.72			3.74	1.56		3.31		1.01	1.15
	2.23	1.88	2.23			2.23	4.17		4.27	1.26		4.75	1.88		6.13			1.38	2.53		2.3		1.09	3.27
	2.33	2.47	2.33			2.33	7.6		4.05	2.28		1.31	2.47		7.97			6.02	3.29		6.9		9.15	1.24
	3.12	1.61	3.12			1.34	17.8		5.68	4.75		1.46	1.61		3.44			1.12	2.12		1.3		3.5	1.71
	2.46	1.78	2.46			2.9	20.9		1.88	1.31		1.01	1.78		10			1.29	2.12		4.17		4.21	1.98
	6.4	2.02	6.4			6.4	15		2.47	1.46		0.78	2.02		2.05			1.85	1.88		1.49		3.31	7.43
	9.8	1.8	9.8			9.8	9.04		7.43	1.01		1.09	0.93		2.12			1.34	2.47		2.72		2.3	9.85
	32.1	4.01	32.1			32.1	18.2		9.85	0.78		1.81	0.81		3.45			2.9	1.02		3.33		6.9	4.76
	12.7	2.81	12.7			12.7	16.3		4.76	1.09		4.11	11.2		5.62				1.34		1.28		1.3	7.5
	3.72	0.93	3.72			3.72	15.52		1.57	3.5		1.15	7.43		7.1				4.01		2.07		4.17	4.5
	6.13	0.81	6.13			6.13	1.11		1.48	1.81		3.27	9.85		3.5				2.81		0.93		0.93	2.07
	7.97	11.2	7.97			3.44	1.16		7.5	4.11		1.24	4.76		4.21				0.93		1.18		1.18	4.4
	3.44	7.43	3.44			10	1.07		3.31	1.71		1.71	3.47		1.81				0.81		1.14		1.14
	10	9.85	10			2.05	0.98		1.6	1.98		1.98	1.73		4.11				11.2		9.1
	2.05	4.76	2.05			2.12	1.08		4.6	1.46		4.27	17.8		4.01				7.43		4.8
	2.12	3.47	2.12			3.45	0.94		20.9	1.26		1.46	20.9		2.81				9.85
	3.45	1.73	3.45			5.62	20.85		15.52	1.41		1.26	15		0.93				4.76
	5.62	2.24	5.62			7.1	13.77		0.98	1.23		1.41	18.2		0.81				7.5
	7.1	1.57	7.1			1.26	1		13.77	3.8		4.05	16.3		11.2				4.5
	2.62	1.48	2.62			2.28	0.9		3.74	2.02		1.23	15.52		7.43				1.02
	1.26	7.5	9.15			4.75	1.02		1.38	2.32		3.8	1.16		9.85				1.6
	2.28	4.5	3.5			1.31	0.97		6.02	2.53		2.02	1.07		4.76				4.6
	4.75	3.31	4.21			1.46	3.74		1.85	3.29		5.68	0.98		4.5				7.6
	1.31	2.3	1.81			1.01	1.38		1.34	2.12		2.32	1.08		3.31				17.8
	1.46	6.9	4.11			0.78	6.02		2.9	2.12		2.53	0.94		7.6				20.9
	1.01	1.3	1.15			1.09	1.12		20	1.61		3.29	20.85		17.8				15
	0.78	4.17	3.27			9.15	1.29			1.78		2.12	13.77		20.9				9.04
	1.09	1.6	1.24			3.5	2.72			2.02		2.12	1		15				18.2
	9.15	4.6				4.21	3.33			1.8		1.8	0.9		9.04				16.3
	3.5	7.6				1.81	1.28			4.01		4.01	1.02		18.2				15.52
	4.21	17.8				4.11	1.85			2.81		2.81	0.97		16.3				1.11
	1.81	20.9				1.15	20			0.93		2.24	6.02		15.52				1.16
	4.11	15				3.27	3.12			0.81		1.57	1.12		1.11				1.07
	1.15	9.04				1.24	2.46			11.2		1.48	1.71		1.16				0.98
	3.27	18.2				1.71				3.47		7.5	1.63		1.07				1.08
	1.24	16.3				1.98				1.73		4.5	2.32		0.98				0.94
	1.71	15.52				1.6				2.24		3.31	1.69		1.08				20.85
	1.98	1.11				4.6				4.5		2.3	2.72		0.94				13.77
	4.27	1.16				1.71				2.3		6.9	1.28		20.85				1
	1.46	1.07				1.63				6.9		1.3	1.34		13.77				0.9
	1.26	0.98				2.32				1.3		4.17	2.9		1				1.02
	1.41	1.08				1.69				4.17		1.6	20		0.9				0.97
	4.05	0.94				2.07				7.6		4.6			1.02				1.38
	1.23	20.85				4.4				17.8		7.6			0.97				6.02
	3.8	13.77				0.93				15		9.04			3.74				1.12
	2.02	1				1.18				9.04		1.11			1.38				1.29
	5.68	0.9				1.14				18.2		3.74			6.02				1.51
	2.32	1.02								16.3		1.38			1.12				4.4
	2.53	0.97								1.11		1.29			1.29				20
	3.29	3.74								1.16		3.33			20
	2.12	1.38								1.07		1.85
	2.12	6.02								1.08		2.07
	1.88	1.12								0.94		4.4
	2.47	1.29								20.85		0.93
	1.61	1.71								1		1.18
	1.78	1.63								0.9		1.14
	2.02	2.32								1.02
	1.8	1.69								0.97
	4.01	2.72								1.12
	2.81	3.33								1.29
	0.93	1.28								1.71
	0.81	1.85								1.63
	11.2	1.34								2.32
	7.43	2.9								1.69
	9.85	2.07								2.72
	4.76	4.4								3.33
	3.47	0.93								1.28
	1.73	1.18								2.07
	2.24	1.14								4.4
	1.57	20								0.93
	1.48									1.18
	7.5									1.14
	4.5
	3.31
	2.3
	6.9
	1.3
	4.17
	1.6
	4.6
	7.6
	17.8
	20.9
	15
	9.04
	18.2
	16.3
	15.52
	1.11
	1.16
	1.07
	0.98
	1.08
	0.94
	20.85
	13.77
	1
	0.9
	1.02
	0.97
	3.74
	1.38
	6.02
	1.12
	1.29
	1.71
	1.63
	2.32
	1.69
	2.72
	3.33
	1.28
	1.85
	1.34
	2.9
	2.07
	4.4
	0.93
	1.18
	1.14
	20
Mean	4.2734	4.13409	4.52745	Mean	2.786	3.71243	5.30561	Mean	4.63082	4.08905	Mean	3.4881	5.22785	Mean	6.09192	1.96692	Mean	2.37194	4.62167	2.38714	2.16553	Mean	3.25528	5.12943
Median	2.325	2.02	2.8	Median	2.425	2.3	2.46	Median	3.2	2.05	Median	2.24	2.5	Median	3.5	1.68	Median	1.78	2.085	1.8	1.605	Median	2.175	3.44
		P value	0.027143		0.749409				0.018869			0.417932			0.034932				0.137786				0.028321

## Sheet: Figure 3h
		Case number
	Time (h)	1	2	3	4	5	6	7	8	9	10	11	12	13	14	15	16	17	18	19	20
	0.25																		1.61	1.78
	0.5	4.27	1.46	1.26	1.22	3.8	2.02	0.5	5.68	2.32	1.41	4.05	3.74	2.9					0.89	1.46	2.02
	0.75																			1.29
	1	2.27	1.19	1.17	1.23	2.9					1.29	3.33		1.51	4.4	1.26	2.28	4.75		1.02	1.34
	1.5																				0.98
	2	2	1.03	0.91	1.11	2.51	1.56	1	3.48	1.56	0.97	2.14	1.53
	3	1.08			0.99						0.95	0.93	1.49
	4	1				2	1.12	2	2.41	1.42	0.95	0.86			1.55	1.05	1.29	3.1

## Sheet: Figure 3 tumour
	All tumours	Allografts	Xenografts		Targeted	Non-targeted
	1.33	1.42	1.33		1.93	1.33
	1.93	1.41	1.93		14.3	0.76
	0.76	14.3	0.76		7.4	1.15
	1.15	23.3	1.15		23.3	1.09
	1.09	5.2	1.09		5.2	1.42
	1.42	0.76	1.42		20.9	1.21
	1.21	15.23	1.21		14.3	1.28
	1.28	13	1.28		7.4	1.33
	1.33	2.28	1.33		23.3	1.3
	1.3	1.72	1.3		5.2	1.39
	1.39	2.07	1.39		20.9	1.53
	1.53	1.88	1.53		15.23	1.42
	1.42	1.41	7.4		5.75	1.41
	1.41	1.03	20.9		13	0.76
	14.3	4.36	1.6		4.36	1.6
	7.4	1.7	5.75		1.07	2.28
	23.3	1.18				1.72
	5.2	1.13				2.07
	20.9	1.07				1.88
	0.76	1.55				1.41
	15.23	1.4				1.03
	13	1.03				1.7
	1.6					1.18
	5.75					1.13
	2.28					1.55
	1.72					1.4
	2.07					1.03
	1.88
	1.41
	1.03
	4.36
	1.7
	1.18
	1.13
	1.07
	1.55
	1.4
	1.03
Mean	3.94211	4.47409	3.21062	Mean	11.4712	1.3837
Median	1.42	1.625	1.36	Median	10.2	1.39
		0.477212			is < .00001

## Sheet: Figure 4
	Liver				Spleen				Lungs
	all	<200 nm	>200 nm		all	<200 nm	>200 nm		all	<200 nm	>200 nm
	1.44	1.03	1.44		1.73	0.91	1.73		1.44	1	1.44
	1.48	1.43	1.48		1.58	2.16	1.58		1.39	3.79	1.39
	1.03	1.425	2.03		0.91	2.43	0.22		1	1.17	9.6
	1.43	1.32	1.32		2.16	2.18	0.39		0.3	1.7	2.37
	1.425	1.26	1.08		2.43	2.23	0.32		1	2.03	6.77
	1.32	1.41	1.77		2.18	1.89	0.86		9.6	1.13	0.9
	1.26	1.33	1.43		2.23	1.83	0.69		2.37	0.89	1.03
	1.41	1.24	1.26		1.89	0.67	0.62		6.77		1.27
	1.33	1.7	1.65		1.83	0.146	1.76		3.79		0.22
	1.83	1.12	1.27		1.27	0.81	0.8		1.17		0.33
	1.85	1.82	1.42		1.5	3.07	1.84		1.7		18.5
	2.03	1.76	1.39		0.22	1.37	0.6		0.9		1.41
	1.32	1.04	1.02		0.39	1.05	0.257		1.03		39
	1.08	1.26	0.87		0.32	1.36	1.32		1.27		2.78
	1.24	1.33	1.28		0.67		1.27		2.03		4
	1.7		1.82		0.146		0.646		0.22
	1.12		1.68		0.81				0.33
	1.77		2.04		0.86				1.94
	1.43		1.52		0.69				1.74
	1.26				0.62				1.22
	1.82				3.07				1.94
	1.65				1.76				18.5
	1.27				0.8				1.41
	1.76				1.44				1.53
	1.42				0.78				2.06
	1.39				1.07				39
	1.02				2.46				1.18
	2.4				0.098				1.71
	2.21				1.84				0.9
	1.5				0.6				1
	2.12				0.62				1.13
	12.7				0.5				0.89
	0.87				0.257				1.16
	1.28				0.47				2.78
	2.2				0.51				4
	4.725				0.8
	1.82				0.435
	0.9				1.32
	1.49				1.18
	1.12				1.37
	2.08				1.05
	1.68				1.36
	1.63				0.66
	1.04				1.27
	1.26				0.646
	1.33
	1.78
	2.04
	1.52
mean	1.81184	1.365	1.46158	mean	1.12893	1.579	0.931438	mean	3.44	1.67286	6.06733
median	1.44	1.33	1.43	median	0.91	1.6	0.745	median	1.41	1.17	1.44
		lambda -1.2				lambda 0.4			lambda -0.2
		0.517503					0.029011			.579714.

## Sheet: Supplementary Figure 6
	Immunodeficient, with tumour	Normal, with tumour	Normal, without tumour
	1.55	5.1	1.03
	1.67	2.6	1.4
	1.68	3.5	1.9
	1.81	1.15	3.2
	4.11	3.27	2.8
		1.24	2.4
			1.5
			2.4
			2.8
			2.5
			1.6
			6.8
			18
			3.9
			4.6
			2.61
			1.55
			1.84
			1.67
			2.23
			2.33
			3.12
			2.46
			6.4
			9.8
			32.1
			12.7
			3.72
			6.13
			7.97
			3.44
			10
			2.05
			2.12
			3.45
			5.62
			7.1
			2.62
			1.26
			2.28
			4.75
			1.31
			1.46
			1.01
			0.78
			1.09
			9.15
			4.21
			1.71
			1.98
			4.27
			1.46
			1.26
			1.41
			4.05
			1.23
			3.8
			2.02
			5.68
			2.32
			2.53
			3.29
			2.12
			2.12
			1.88
			2.47
			1.61
			1.78
			2.02
			1.8
			4.01
			2.81
			0.93
			0.81
			11.2
			7.43
			9.85
			4.76
			3.47
			1.73
			2.24
			1.57
			1.48
			2.3
			6.9
			1.3
			4.17
			1.6
			4.6
			7.6
			17.8
			20.9
			15
			9.04
			18.2
			16.3
			15.52
			1.11
			1.16
			1.07
			0.98
			1.08
			0.94
			20.85
			13.77
			1
			0.9
			1.02
			0.97
			3.74
			1.38
			6.02
			1.12
			1.29
			1.71
			1.63
			2.32
			1.69
			2.72
			3.33
			1.28
			1.85
			2.07
			4.4
			0.93
			1.18
			1.14
			20
Mean	2.164	2.81	4.43859
Median	1.68	2.935	2.32
	.196896.

## Sheet: Supplementary Figure 7
	Mice			Rats			Mice			Rats			Mice			Rats
	Short-circulating	Long-circulating		Short-circulating	Long-circulating		< 200 nm	> 200 nm		< 200 nm	> 200 nm		Similar	Non-similar		Similar	Non-similar
	1.55	1.03		2.72	7.43		1.55	1.03		3.31	7.43		1.03	1.55		1.88	2.12
	1.67	1.4		3.33	9.85		1.67	1.4		2.3	9.85		1.4	1.67		2.47	2.12
	1.68	1.9			4.76		1.68	1.9		6.9	4.76		1.9	1.68		7.43	1.61
	2.61	3.2			4.5		1.5	3.2		1.3	7.5		3.2	1.6		9.85	1.78
	1.55	2.8			3.31		1.6	2.8		4.17	4.5		2.8	6.8		4.76	2.02
	1.84	2.4			7.6		6.8	2.4		2.62	7.97		2.4	18		1.57	1.8
	1.67	5.1			17.8		18	5.1					5.1	2.61		1.48	3.47
	2.23	2.6			20.9		2.61	2.6					2.6	1.55		7.5	1.73
	2.33	1.5			15		1.55	2.4					1.5	1.84		4.5	2.24
	1.15	2.4			9.04		1.84	2.8					2.4	1.67		3.31	2.3
	1.24	2.8			18.2		1.67	2.5					2.8	2.23		7.6	6.9
		2.5			16.3		2.23	3.9					2.5	2.33		20.9	1.3
		1.6			15.52		2.33	4.6					3.9	6.4		9.04	4.17
		6.8			1.11		2.05	6.4					4.6	9.8		15.52	17.8
		18			1.16		2.12	9.8					2.12	32.1		0.98	15
		3.9			1.07		3.45	32.1					3.45	12.7		13.77	18.2
		4.6			0.98		5.62	12.7					5.62	3.72		3.74	16.3
		6.4			1.08		7.1	3.72					7.1	6.13		1.38	1.11
		9.8			0.94		1.26	6.13					9.15	3.44		6.02	1.16
		32.1			20.85		2.28	3.44					4.21	10		1.85	1.07
		12.7			13.77		4.75	10					1.15	2.05		20	1.08
		3.72			1		1.31	0.78					3.27	1.26		2.62	0.94
		6.13			0.9		1.46	1.15					1.24	2.28			20.85
		3.44			1.02		1.01	3.27					1.6	4.75			1
		10			0.97		1.09	1.24					4.6	1.31			0.9
		2.05			3.74		9.15	1.71					1.34	1.46			1.02
		2.12			1.38		3.5	1.98					2.9	1.01			0.97
		3.45			6.02		4.21	2.07						0.78			1.12
		5.62			1.12		0.93	4.4						1.09			1.29
		7.1			1.29		1.18							3.5			2.72
		3.5			20		1.14							1.81			3.33
		4.21			3.12									4.11			1.28
		1.81			2.46									1.71			3.12
		4.11			7.97									1.98			2.46
														1.71			7.97
														1.63
														2.32
														1.69
														2.07
														4.4
														0.93
														1.18
														1.14
Mean	1.77455	5.37618	Mean	3.025	7.12235	Mean	3.18194	4.74207	Mean	3.43333	7.00167	Mean	3.18074	4.04628	Mean	6.735	4.40714
Median	1.67	3.475	Median	3.025	4.12	Median	1.84	2.8	Median	2.965	7.465	Median	2.8	1.98	Median	4.63	2.02
